# Supplementary material for: Homo/Hetero-Dimers of Aromatic Bisabolane Sesquiterpenoids with Neuroprotective Activity from the Fungus Aspergillus versicolor A18 from South China Sea
Source: Mar Drugs. 2022 May 13;20(5):322. doi: 10.3390/md20050322 (PMC9146609; doi:10.3390/md20050322)
Supplement: Supplementary file 1 [file marinedrugs-20-00322-s001.zip]

Archive with 1 entries (1 files):
- marinedrugs-1714875-supplementary.pdf
